# Supplementary material for: Ranking Preventive Interventions from Different Policy Domains: What Are the Most Cost-Effective Ways to Improve Public Health?
Source: Int J Environ Res Public Health. 2020 Mar 24;17(6):2160. doi: 10.3390/ijerph17062160 (PMC7142580; doi:10.3390/ijerph17062160)
Supplement: Supplementary file 1 [file ijerph-17-02160-s001.zip]

Archive with 2 entries (2 files):
- all interventions IJERPH article NV.xlsx
- ijerph-719031 supplementary files appendix.docx
