# Supplementary material for: Ranking Preventive Interventions from Different Policy Domains: What Are the Most Cost-Effective Ways to Improve Public Health?
Source: Int J Environ Res Public Health. 2020 Mar 24;17(6):2160. doi: 10.3390/ijerph17062160 (PMC7142580; doi:10.3390/ijerph17062160)
Supplement: Supplementary file 1 [file ijerph-17-02160-s001.zip › all interventions IJERPH article NV.xlsx]

## Sheet: Sheet1
	Risk factor/disease	Description intervention	Type interventie	Perspective	Costs included in life years gained	Health state value	Incremental costs per person € 2015	Incremental QALY gained, DALY averted per person	ICER € 2015	Time horizon	Discounting	Realistic inclusion number of people	Explanation number of people	maximum (potential) inclusion number of people	CAD	Costs or savings at a realistic inclusion in €	MAD	Costs or savings at a maximum(potential) inclusion in €
	Skin cancer	Preventive campaign	3	Societal	no	QALY	-15,27/man; -17,41/woman	0.00139/person	cost saving	20 years	costs: 3%; effects: 1.5%	130727	All people 20 years and older	13072667	182	men: -1012706, women: -1154631	18171	men: -101,2 million; women: -115,5 million
	Skin cancer	Ban on tanning beds	2	Societal	no	QALY	-19,88/man; -20,38/woman	0,00481/man; 0,00594/woman	cost saving	20 years	costs: 3%; effects: 1.5%	13072667	All people 20 years and older	13072667	men: 31440 women: 38826	men -129942310, women -133210477	men: 31440 women: 38826	men: -130 million women: -133 million
	Tobacco use	MPOWER +10% tax increase	2	Societal	no	QALY	-399/smoker	0,0371/smoker	cost saving	35 years	0.03	2353080	18% of all >20 uses tobacco	2353080	87299.3	-9,5 million (excl. the value of QALYs gained)	87299.3	-952 million (excl. the value of QALYs gained)
	Nutrition	Tax on junk food	2	Health sector, including some industry costs	no	DALY	-0,10	0.04	cost saving	lifetime	0.03	13072667	All people 20 years and older	13072667	522907	-1.32113e+06	522907	-1321127,6664
	Nutrition	Sugar tax, salt tax, saturated fat tax, sugar-sweetened beverage tax by 10% each, combined with a fruit and vegetable subsidy by 10%	2	Health care	yes	DALY	-0,62	0.012	cost saving	lifetime	0.03	16900726	whole population	16900726	202809	-1.05905e+07	202809	-10590534,34
	Alcohol use	Tax increase +200%	2	Societal	no	QALY	-963,35;-2248,26	0.00753103	cost saving	50 years	0.03	15082749	All people 10 years and older	15082749	109200	-14.530;-33.910	109200	-14.530;-33.910
	Cardiovascular disease	Imposed salt reduction in food	2	Health care	no	DALY	-19,23	0.006	cost saving	lifetime	0.03	10952961	All people 30 years and older	10952961	65717.8	-2.11644e+08	65718	-2.11644e+08
	Nutrition	Traffic light nutrient labelling	2	Health sector, including some industry costs	no	DALY	-4,48	0.03	cost saving	lifetime	0.03	13072667	All people 20 years and older	13072667	392180	-5.94507e+06	392180	-59450744,988
	Alcohol use	Ban on alcohol commercials	2	Societal	no	QALY	-261,23;-438,25	0.00246639	cost saving	50 years	0.03	15082749	All people 10 years and older	15082749	37200	[-3.940;-6.610]	37200	[-3.940;-6.610]
	Alcohol use	Limit points of purchase by 25%	2	Societal	no	QALY	[-344,76;-685,55]	0.00177686	cost saving	50 years	0.03	15082749	All people 10 years and older	15082749	26800	[-5.200;-10.340]	26800	[-5.200;-10.340]
	Tobacco use	Stop smoking support through mobile text messages	4	Health care	no	QALY	-59253	0.5	cost saving	lifetime	3,5%	23530.8	18% of all >20 uses tobacco	2353080	11765.4	-1414665375	1176540	-141467722560
	Fall prevention	Fall prevention: program for elder people (>50)	3	Health care	no	DALY	-690,60	0.008	cost saving	1 year	no dicounting was necessary	64754.4	All people 50 years and older	6475439	518.035	-2.2365e+08	51803.5	-4.473e+09
	Fall prevention	Fall prevention: program for elder people (>75) through home care	4	Health care	no	DALY	-27,40	0.06	cost saving	5 years	effects: 1,5%; no discounting for costs	5110	40% of all people older than 75 with home care	511004	306.6	-148654	30660.2	-1.48654e+07
	Nutrition	Restriction on television commercials with high sugar/high fat foods and beverages for children	2	Societal	no	DALY	unknown	0.014	3.25	lifetime	0.03	2087750	Number of children aged 5-14 years old	2087750	29228.5	99577.3	29229	99577.3
	Tobacco use	Non-smoking day campagin	3	Health care	no	LY	0,13/quitter	0,0011984/quitter	160.29	lifetime	0.035	23530.8	18% of all >20 uses tobacco	2353080	28.1993	3103.75	2819.93	310378
	Alcohol use	Screening and short intervention	4	Health care	yes	QALY	3,70	0.00561495	661	lifetime	0.03	11640	1% of the number of harmful drinkers	1164000	65.358	43068	6535.8	4306800
	Air quality	Low emission manure application in agriculture	2	Health care	no	DALY	611460	516	1185	25 years	0.04	16900726	whole population	16900726	516	0,6 million	516	0,6 million
	Overweight	Community exercise nutrition program for older adults	5	Societal	no	QALY	233,60	0.159	1471.86	1 year	no dicounting was necessary	90576.9	All people 40 years and older	9057695	14401.7	1.05793e+07	1.44017e+06	2115877552
	Air quality	Speed reduction from 100 to 80 km/h in highly populated areas	2	Health care	no	QALY	unknown	unknown	1500	5 years	costs 3.5%, effects 2%	200000	Assumption: 200000 in cities people live close to highways	200000	143		143
	Overweight	Physical activity: Councelling at GP	5	Health care	no	QALY	128,80	0.079	1642.4	lifetime	0.05	62957.6	50% of all people 40-80 years	6295757	4973.65	8108926	497365	810892600
	Mental health	Combination of internet intervention, supported by therapist for people 60 years and older	5	Health care	no	QALY	29,56	0.012	2496	1 year	no dicounting was necessary	3863	1% of the 386300 persons aged 65 and older with depression	386300	46.356	114175	4635.6	1.14175e+07
	Air quality	No access for most polluting cars in certain areas	2	Health care	no	QALY	unknown	unknown	2859	5 years	costs 3.5%, effects 2%	1000000	Assumption: 1 million people living in cities will profit from this measure	1000000	972		972
	Overweight	Loyalty card that monitors activity, collects points and rewards	3	Health care	no	QALY	22.05	0.0063	3103	6 months	no dicounting was necessary	86000	employees 16-65 years old	8600000	541.8	9481500	54180	189630000
	Noise	Full subsidy for home insulation near local road or federal roads	2	Health care	no	QALY	unknown	unknown	3770	lifetime	0	20000	There are 200,000 houses without noise isolation with a noise problem (> 65 db). Aaname is dat de maatregel voor 10.000 huizen effectief is, 5000 langs rijkswegen en 5000 langs lokale wegen	20000	12200	46000000	12200	46000000
	Diabetes type 2	Diabetes type 2: Indicated screening every 3 years including treatment	4	Health care	no	QALY	14,35	0.0229	3936	lifetime	3.7%	7500	750 000 people are at risk for diabetes type 2	750000	171.75	107649	17175	10764900
	Air quality	Flue gas scrubbing measures for industry	2	Health care	no	DALY	unknown	unknown	4102.44	25 years	0.04	16900726	whole population	16900726	3680	15 million a year	3680	15 million a year
	Tobacco use	Financing of stop support by insurance company	4	Health care	yes	QALY	12,94	0.0029	4402	lifetime	costs: 4%; effects: 1.5%	23530.8	18% of all >20 uses tobacco	2353080	68.2393	308847	6823.93	3.0885e+07
	Air quality	Replacing existing stoves and fireplaces by certified (DINplus) heaters	2	Health care	no	DALY	unknown	unknown	4796	periode 2005-2030	0.04	16900726	whole population	16900726	2807	13.2 million a year	2807	13.2 miljoen a year
	Traffic safety	Speed reduction for intersections	2	Health care	no	QALY	unknown	unknown	4806	30 years	0.025	16900726	whole population	16900726	193	157378	193	1,1 million
	Mental health	Cognitive behavioral therapy for anxiety disorders through internet with supportive coaching (>60 years)	5	Health care	no	QALY	52,41	0.01	5005	I year	no dicounting was necessary	2472	1% of the 247200 persons older than 60 with an anxiety disorder	247200	24.72	129546	2472	1.29546e+07
	Air quality	Installing separate cycling paths from the road in urban areas	1	Health care	no	QALY	unknown	unknown	5887	5 years	costs 3.5%, effects 2%	200000	Number of people that cycles and uses cycling paths	200000	12		12
	Aneurysm abdominal artery	Screening all men above 65 years	6	Health care	no	QALY	154,35	0.0233	6641	lifetime	0.03	1.08486e+06	assumption: 75% of all men 65 years and older	1446474	25277.2	1.67448e+08	33702.8	2.23263e+08
	Nutrition	Primary school fruit and vegetable intervention	3	Health care	no	DALY	42,47	0.0039	6988.2	lifetime	0.03	150827	all children aged 10 years old	15082749	588.227	96256.8	58822.7	9.62631e+06
	Traffic safety	Vehicle technology with contour marketing on all vehicles	2	Health care	no	QALY	unknown	unknown	7221	12 years	0.055	16900726	whole population	16900726	2052	- 1.4 million	2052
	Traffic safety	Introducing a progressive fine system	2	Health care	no	QALY	unknown	unknown	7413	5 years	nvt	16900726	whole population	16900726	5850	6.6 million a year	5850	6.6 million a year
	Traffic safety	Hard to cross central reservation on roads	1	Health care	no	QALY	unknown	unknown	7421	30 years	0.025	16900726	whole population	16900726	926	755416	926	755416
	Traffic safety	Non crossable central reservation on roads	1	Health care	no	QALY	unknown	unknown	7603	30 years	0.025	16900726	whole population	16900726	9964	8.13121e+06	9964	8.13121e+06
	Overweight	Physical activity: Print-based intervention (>50 years)	3	Health care	yes	QALY	19.26	0.00739667	8025	lifetime	costs: 4%; effects: 1.5%	64754.4	All people 50 years and older	6475439	478.967	5.778e+06	47896.7	1.1556e+08
	Mental health	Intervention for informal caregiver of relatives with dementia (group/individual support) for stress and burn out problems	5	Health care	no	QALY	359.03	0.042	8548.35	1 year	no dicounting was necessary	1760	176000 people provide informal care wrt Alzheimer disease	176000	73.92	631894	7392	6.31894e+07
	Cardiovascular disease	Polypill for those at risk	4	Health care	yes	QALY	6872,99	0.720195	9523	lifetime	costs: 4%; effects: 1.5%	411000	based on the number in the economic evaluation	822000	296000	2824800000	592000	5649600000
	Fractures/osteoporosis	Screening vitamin D deficiency and supplementing (>65 years)	4	Health care	no	QALY	107,44	0.02	9559	lifetime	3% voor kosten en effecten	2313981	75% of all people 65 years and older	3085308	46279.6	2.48605e+08	61706.2	3.31473e+08
	Air quality	NO2 reduction inland navigation (selective catalytic reduction)	2	Health care	no	DALY	unknown	3072	9962	10 years	0.04	16900726	whole population	16900726	3072	30,6 million a year	3072	30,6 million a year
	Mental health	group-based therapy for adolescents with depressed parents and increased depression risks	5	Societal	no	QALY	729,12	0.059	11130	I year	no dicounting was necessary	5770	577.000 children < 18 years have a parent with psychological problems	577000	340.43	4.20703e+06	34043	4.20703e+08
	Overweight	Physical activity: Pedometer linked to GP visit. After identifing too little activity: providing activity advice	5	Health care	no	QALY	8,26	0.000797	11766	lifetime	costs: 4%; effects: 1.5%	100650	All people between 20-65 year old	10064982	80.2179	600502	8021.79	60050200
	Tobacco use	Massmedia campaign	3	Societal	no	QALY	24	0.00164	14634.1	35 years	0.03	23530.8	18% of all >20 uses tobacco: 2387520 persons	2353080	38.5905	0,6 million (excl.QALY value)	3859.05	57 million (excl. QALY value)
	Traffic safety	Targeting unsafe arches, signs and compensating measures	1	Health care	no	QALY	unknown	unknown	14658	30 years	0.025	16900726	whole population	16900726	141	115411	141	115411
	Mental health	Screening and treatment of cancer patients	5	Health care	no	QALY	132,91	0.008	15883	5 years	0.035	560	10% of all 560.000 persons with cancer have a depression	56000	4.48	74428.7	448	7.44287e+06
	Traffic safety	Roundabouts	1	Health care	no	QALY	unknown	unknown	27039	30 years	0.025	16900726	whole population	16900726	630	514103	630	514103
	Skin cancer	Total body examination	6	Societal	no	QALY	6,465/man; 6,386/woman	0,0002/man; 0,00034/woman	33072/man; 18687/woman	50 years	costs: 3%; effects: 1.5%	9.8045e+06	75% of all persons older than 20 years	13072667	980 for men, 1667 for women	31693047 for men, 31305769 for women	1307 for men, 2222 for women	42257396 for men; 41741026 for women
	Skin cancer	Lesion-directed screening	6	Societal	no	QALY	1,391/man; 0,977/woman	0,00004/man; 0,00005/woman	34836/man; 19479/woman	50 years	costs: 3%; effects: 1.5%	9.8045e+06	75% of all persons older than 20 years	13072667	1961 for men, 245 for women	6819030 for men, 4789498 for women	2615 for men, 327 for women	9092040 for men, 6385998 for women
	Overweight	Tailored lifestyle intervention for persons with BMI>25, aged 30-75	5	Health care	no	QALY	0,16	0.16	2808-3276	lifetime	costs: 4%; effects: 1.5%	35251.7	28% of all persons 18-75 years old	3525166	5640.27	6168925	564027	616904050

## Sheet: Sheet2
https://opendata.cbs.nl/statline/#/CBS/nl/dataset/37296ned/table?ts=1567073975055
